# Supplementary material for: Identification of High-Confidence Structural Variants in Domesticated Rainbow Trout Using Whole-Genome Sequencing
Source: Front Genet. 2021 Feb 25;12:639355. doi: 10.3389/fgene.2021.639355 (PMC7959816; doi:10.3389/fgene.2021.639355)
Supplement: Supplementary Table 1 — Details of the samples used in this study including sample names, populations, genetic lines, read coverage and number of the high-confidence SVs per sample. [file Data_Sheet_2.XLSX]

## Sheet: Table S1
Sample	Population	Genetic line	Coverage	Number of SVs
Arlee	DH		14.01	4030
Clearwater	DH		12.32	2839
Golden	DH		13.41	4149
Hot creek	DH		12.29	4061
Klamath	DH		10.99	3237
OSU	DH		12.04	4089
Skamania	DH		12.56	2711
Skookumchuck	DH		12.46	2618
Touchet	DH		11.5	2839
Whale rock male	DH		12.08	3783
Whale rock female	DH		29.76	3639
2015002019	NCCCWA, odd-year	growth	26.3	5924
2015012022	NCCCWA, odd-year	growth	20.61	5636
2015079013	NCCCWA, odd-year	growth	18.46	5499
2015256017	NCCCWA, odd-year	growth	24.18	5369
2015377015	NCCCWA, odd-year	growth	19.99	5506
2015558030	NCCCWA, odd-year	growth	18.26	5553
2015006906	NCCCWA, odd-year	growth	19.6	5398
2015034908	NCCCWA, odd-year	growth	29.55	5674
2015246913	NCCCWA, odd-year	growth	17.36	5343
2015383911	NCCCWA, odd-year	growth	19.77	5502
2015407906	NCCCWA, odd-year	growth	18.71	5222
2015421906	NCCCWA, odd-year	growth	17.11	5512
2014038903	NCCCWA, even-year	ARS-Fp-R	19.63	5601
2014128009	NCCCWA, even-year	ARS-Fp-R	22.46	5841
2014140902	NCCCWA, even-year	ARS-Fp-R	21.9	5384
2014141003	NCCCWA, even-year	ARS-Fp-R	18.5	5438
2014159007	NCCCWA, even-year	ARS-Fp-R	34.67	5606
2014199909	NCCCWA, even-year	ARS-Fp-R	25.9	5620
2014209010	NCCCWA, even-year	ARS-Fp-R	20.61	5461
2014337906	NCCCWA, even-year	ARS-Fp-R	18.44	5522
2014361907	NCCCWA, even-year	ARS-Fp-R	18.23	5676
2014395003	NCCCWA, even-year	ARS-Fp-R	18.38	5315
2014397903	NCCCWA, even-year	ARS-Fp-R	18.93	5383
2014495011	NCCCWA, even-year	ARS-Fp-R	21.32	5420
6835	NCCCWA, even-year	growth	15.96	5483
6864	NCCCWA, even-year	growth	13.86	5413
14173	NCCCWA, even-year	growth	15.26	5575
2008132002	NCCCWA, even-year	growth	14.92	5482
2008132004	NCCCWA, even-year	growth	15.98	5531
2014_915_146	NCCCWA, odd-year*	ARS-Fp-S	15.61	5265
2014_915_107	NCCCWA, odd-year*	ARS-Fp-S	23.37	5631
Lot_98R_D5B	NCCCWA, odd-year	ARS-Fp-R	16.53	5428
Lot_98_S14	NCCCWA, odd-year	ARS-Fp-R	16.59	5380
Lot_125_S1	NCCCWA, odd-year	ARS-Fp-R	16.42	5286
Lot_156_S10	NCCCWA, odd-year	ARS-Fp-R	16.33	5284
2014_915_136	NCCCWA, odd-year*	ARS-Fp-S	16.56	5224
2014_911_103	NCCCWA, odd-year*	ARS-Fp-R	15.61	5282
2014_911_175	NCCCWA, odd-year*	ARS-Fp-R	15.1	5375
2014_915_147	NCCCWA, odd-year*	ARS-Fp-S	15.19	5000
13TLUM_01587	TLUM		24.24	5466
13TLUM_01667	TLUM		14.81	5168
13TLUM_03061	TLUM		15.57	5130
13TLUM_03195	TLUM		13.1	5084
13TLUM_01617	TLUM		15.57	5162
13TLUM_01733	TLUM		24.21	5394
13TLUM_01671	TLUM		15.15	5337
13TLUM_01665	TLUM		15.59	5297
13TLUM_01589	TLUM		15.53	5294
13TLUM_01995	TLUM		14.61	5213
13TLUM_01439	TLUM		15.28	4925
13TLUM_02427	TLUM		15.09	5144
13TLUM_03096	TLUM		16.65	5016
13TLUM_03385	TLUM		15.46	5248
13TLUM_02046	TLUM		15.35	5263
13TLUM_00001	TLUM		14.93	4809
13TLUM_00261	TLUM		15.71	5236
13TLUM_01627	TLUM		15.18	5194
13TLUM_01585	TLUM		15.63	5306
13TLUM_01307	TLUM		14.94	5229
13TLUM_02654	TLUM		15.37	5212
13TLUM_01812	TLUM		15.34	4971
15TLUM_00590	TLUM		15.22	5274
15TLUM_03748	TLUM		15.32	5173
15TLUM_03404	TLUM		22.12	5423
15TLUM_00482	TLUM		15.16	5110
15TLUM_01135	TLUM		16	5156
15TLUM_03668	TLUM		16.29	5247
15TLUM_00526	TLUM		14.86	5286
15TLUM_01544	TLUM		30.12	5535
15TLUM_03821	TLUM		15.34	5166
15TLUM_00295	TLUM		17.15	5389
15TLUM_03009	TLUM		16.76	5120
15TLUM_02970	TLUM		14.62	5184
15TLUM_00115	TLUM		14.86	5143
15TLUM_01593	TLUM		15.05	5167
15TLUM_02182	TLUM		15.27	5298
15TLUM_02972	TLUM		14.52	5162
15TLUM_01404	TLUM		15.31	5167
15TLUM_00888	TLUM		15.39	5310
15TLUM_03941	TLUM		16.24	5169
15TLUM_00704	TLUM		16.14	5426
15TLUM_03560	TLUM		15.82	5106
15TLUM_02887	TLUM		15.29	5266
15TLUM_02331	TLUM		15.33	5204
15TLUM_02528	TLUM		15.11	5295

## Sheet: Table S2
Type of effects	Count	Percentage
3_prime_UTR_truncation	13	0.00044
3_prime_UTR_variant	184	0.00623
5_prime_UTR_truncation	35	0.00119
5_prime_UTR_variant	71	0.0024
bidirectional_gene_fusion	77	0.00261
conservative_inframe_deletion	28	0.00095
disruptive_inframe_deletion	9	0.0003
downstream_gene_variant	2807	0.09505
duplication	263	0.00891
exon_loss_variant	435	0.01473
frameshift_variant	118	0.004
gene_fusion	109	0.00369
intergenic_region	7467	0.25284
intragenic_variant	262	0.00887
intron_variant	13448	0.45537
non_coding_transcript_exon_variant	54	0.00183
non_coding_transcript_variant	170	0.00576
splice_acceptor_variant	158	0.00535
splice_donor_variant	217	0.00735
splice_region_variant	482	0.01632
start_lost	29	0.00098
stop_gained	46	0.00156
stop_lost	32	0.00108
transcript_ablation	12	0.00041
upstream_gene_variant	3006	0.10179
