# Supplementary material for: Identification of High-Confidence Structural Variants in Domesticated Rainbow Trout Using Whole-Genome Sequencing
Source: Front Genet. 2021 Feb 25;12:639355. doi: 10.3389/fgene.2021.639355 (PMC7959816; doi:10.3389/fgene.2021.639355)
Supplement: Supplementary Note — The sequences of three transposable elements highlighted in this study. [file Data_Sheet_1.FASTA]

>omyk_TCE_37#DNA/TcMar
CAGTGCCTTGCGAAAGTATTCGGCCCCCTTGAACTTTGCGACCTTTTGCCACATTTCAGGCTTCAAACATAAAGATATAA
AACTGTATTTTTTTGTGAAGAATCAACAACAAGTGGGACACAATCATGAAGTGGAACGACATTTATTGGATATTTCAAAC
TTTTTTAACAAATCAAAAACTGAAAAATTGGGCGTGCAAAATTATTCAGCCCCTTTACTTTCAGTGCAGCAAACTCTCTC
CAGAAGTTCAGTGAGGATCTCTGAATGATCCAATGTTGACCTAAATGACTAATGATGATAAATACAATCCACCTGTGTGT
AATCAAGTCTCCGTATAAATGCACCTGCACTGTGATAGTCTCAGAGGTCCGTTAAAAGCGCAGAGAGCATCATGAAGAAC
AAGGAACACACCAGGCAGGTCCGAGATACTGTTGTGAAGAAGTTTAAAGCCGGATTTGGATACAAAAAGATTTCCCAAGC
TTTAAACATCCCAAGGAGCACTGTGCAAGCGATAATATTGAAATGGAAGGAGTATCAGACCACTGCAAATCTACCAAGAC
CTGGCCGTCCCTCTAAACTTTCAGCTCATACAAGGAGAAGACTGATCAGAGATGCAGCCAAGAGGCCCATGATCACTCTG
GATGAACTGCAGAGATCTACAGCTGAGGTGGGAGACTCTGTCCATAGGACAACAATCAGTCGTATATTGCACAAATCTGG
CCTTTATGGAAGAGTGGCAAGAAGAAAGCCATTTCTTAAAGATATCCATAAAAAGTGTTGTTTAAAGTTTGCCACAAGCC
ACCTGGGAGACACACCAAACATGTGGAAGAAGGTGCTCTGGTCAGATGAAACCAAAATTGAACTTTTTGGCAACAATGCA
AAACGTTATGTTTGGCGTAAAAGCAACACAGCTGAACACACCATCCCCACTGTCAAACATGGTGGTGGCAGCATCATGGT
TTGGGCCTGCTTTTCTTCAGCAGGGACAGGGAAGATGGTTAAAATTGATGGGAAGATGGATGGAGCCAAATACAGGACCA
TTCTGGAAGAAAACCTGATGGAGTCTGCAAAAGACCTGAGACTGGGACGGAGATTTGTCTTCCAACAAGACAATGATCCA
AAACATAAAGCAAAATCTACAATGGAATGGTTCAAAAATAAACATATCCAGGTGTTAGAATGGCCAAGTCAAAGTCCAGA
CCTGAATCCAATCGAGAATCTGTGGAAAGAACTGAAAACTGCTGTTCACAAATGCTCTCCATCCAACCTCACTGAGCTCG
AGCTGTTTTGCAAGGAGGAATGGGAAAAAATKTCAGTCTCTCGATGTGCAAAACTGATAGAGACATACCCCAAGCGACTT
ACAGCTGTAATCGCAGCAAAAGGTGGCGCTACAAAGTATTAACTTAAGGGGGCTGAATAATTTTGCACGCCCAATTTTTC
AGTTTTTGATTTGTTAAAAAAGTTTGAAATATCCAATAAATGTCGTTCCACTTCATGATTGTGTCCCACTTGTTGTTGAT
TCTTCACAAAAAAATACAGTTTTATATCTTTATGTTTGAAGCCTGAAATGTGGCAAAAGGTCGCAAAGTTCAAGGGGGCC
GAATACTTTCGCAAGGCACTG
>Omy_1322#LTR/Gypsy
TCTCCCtatctaaTAGCAACGTTGTCATGTACTGTCATGTTGTCTTGTCTCTGTCCTTTC
CCtTCACCCTGTCTCCCTCTGCTGGTCGTGTTAGGTTACCTTTTCTCCCCCGCTTTCCCC
CAGCTGTCCCTTGTCTCCTCTAACTACCCATTCACCCCGTTCCCCACCTGTTCCCTTTTT
CCCTCTGATTAGGTCCCTATATCTCTCTCTGTTTCTGCTCCTGTCCTTGTCGGATTCTTG
TTTGTTTGTGTCATTCATGCCTGAACCagaCTGTCGtcATGTTTGCTGTAACCTTGTcCT
GTCCTGTCGgaATCTGCCGGTCCATCTgagcctAcctatgttTGgtaattaaagaaGCTC
TGtttaagttgattcgcttttgggtcctcattcacgcaccgtaacagaagaatccgaCca
agaatggacccagcgacttcggatcctctccactcagccgtcgagatccagggagcgatg
ctaggcagacacaagcaggaattgtctgctgctcgacatgccgttgagaccctggccacc
caagtctccaacctcacagaacaggttcaccatctccgcctcgatccaccggccacttcc
agggctttcgaatctccggagcccagaatcaataacccgccgtgttactctggggagccc
actgaatgccgcTCGTTCCTCACCCAGTGTGATATTGTGTTTTCTCTCCAGCCCAACACT
TACTCCAGGAGCACTGCTCGTGTCGCCTACGTCATATCTCTCCTTATTGGACGGGCTCGT
GAGTGGGGCACGGCAATCTGGGAGGCAAGGGCTGAGTGTACTAACCAGTATCAAGACTTT
AAGGAGGAGATGATACGGGTTTTTGATCGATCTGTTTTTGGGGAGGAGGCTTCCAGGGCC
CTGTCTTCCCTATGTCAAGGCAATCGATCCATAACAGACTACTCTATTGAGTTTCGCACT
CTTGCTGTCTCCAGTGGCTGGAACGAGCCGGCCTTGCTCGCTCGTCTTCTGGAGGGTTTC
CGCGCAGAGGTAAAGGATGAGATTCTCTCCCGGGAGGTTCCTTCCAGCGTGGATTCCTTG
ATTGAACTCGCTATTCGCATTGAGCGACGGGTTGATCTTCGTCACCGAGCTCGTGGAAAG
GAGCTCGCGCTCTCCGTCGCCTCCCTCTCCGCATCACTACCATCTTCCTCTGCCGGCTCG
GGTGCTGAGTCCATGCAGCTGGGAGGTATCCGCATCTCGACTGAGGAGAGGGAACGGAGA
ATCACCAACCGCCTCTGTCTCTATTGCGGTTCCGCTGGTCATTTTGTCACTTCATGTCCA
GTAAAAGGCCAGAGCTCGTCAGTAAGCGGAGGGCTACTGGTGAGCGCTACTACTCCTGTC
TCTCCTTCAAGATCCTGCACTACCTTGTCGGTCCATCTACGCTGGACCGGTTCGTCAGCT
TCCTGCAGTGCCTTAATAGACTCTGGGGCGGAGGGCTGTTTTATGGACGAGACCTGGGCT
CGGGAACATGACATTCCTCTCAGACAGTTAAAGGAGCCCACGGCCTTGTTCGCCCTGGAT
GGTAGTCCTCTCCCCAGGATTCAGCGTGAGACGCTACCTTTAACCCTCACTGTTTCTGGT
AATCATAGTGAAACCATTTCTTTTTTAATTTTTCGTTCACCTTTTACACCTGTTGTTTTG
GGCCATCCCTGGCTAGTTTGTCATAATCCTTCCATTAATTGGTCTAGTAATTCTATCCTC
TCCTGGAACGTCTCTTGTCATGTGAAATGTTTAATGTCTGCTATCCCTCCTGTTTCCTCT
GTCTCTTCTTCACAGGAGGAGCCTGGTGATTTGACAGGGGTGCCGGAGGAATATCACGAT
CTGCGCACGGTGTTCAGTCGGTCCAGGGCCACCTCTCTTCCTCCACACCGGTCGTATGAT
TGTAGTATTGATCTCCTTCCGGGAACCACCCCCCCCCGGGGTAGACTATACTCTCTGTCG
GCTCCCGAACGTAAGGCTCTCGAAGATTATTTGTCTGTAGCTCTTGACGCCGGTACCATA
GTCCCCTCCTCCTCTCCCGCCGGAGCGGGGTTTTTTTTTGTCAAGAAGAAGGACGGGTCT
CTGCGCCCCTGCATAGATTATCGAGGGCTGAATGACATAACAGTGAAGAATCGTTATCCG
CTTCCTCTTATGTCTTCAGCCTTCGAGATCCTGCAGGGAGCCAGGTTTTTCACTAAGTTG
GACCTTCGTAACGCTTACCATCTCGTGCGCATCAGGGAGGGGGACGAGTGGAAGACGGCG
TTTAACACTCCGTTAGGGCACTTTGAATACCGGGTCCTTCCTTTCGGCCTCGCTAACGCT
CCAGCTGTCTTTCAGGCATTAGTCAATGATGTCCTGAGAGACATGCTGAACATCTTTGTT
TTCGTTTACCTTGACGATATCCTGATTTTTTCACCGTCACTCCAGATTCATGTTCAGCAC
GTTCGATGTGTCCTCCAGCGCCTTTTAGAGAATTGTCTTTTTGTGAAGGCTGAGAAGTGC
ACTTTTCATGCCTCCTCCGTCACATTTCTCGGTTCTGTTATTTCCGCTGAAGGCATTAAG
ATGGATCCCGCTAAGGTCCAAGCTGTCATTGATTGGCCCGTCCCTAAGTCACGCGTCGAG
CTGCAGCGCTTTCTCGGCTTCGCGAACTTCTATCGTCGTTTCATCCGTAATTTCGGTCAG
GTGGCAGCTCCTCTCACAGCCCTTACTTCTGTCAAGACGTGCTTTAAGTGGTCCGTTTCC
GCCCAGGGAGCTTTTGATCTCCTCAAGAATCGTTTTACATCCGCTCCTATCCTTGTTACA
CCTGACGTCTCTAGACAGTTCGTTGTCGAGGTTGACGCGTCAGAGGTGGGAGTGGGAGCC
ATCCTTTCTCAGCGCTCCCTCTCTGACGACAAGGTCCACCCATGCGCGTATTTTTCTCAT
CGCCTGTCGCCGTCGGAACGTAACTATGATGTGGGTAACCGCGAACTGCTCGCCATCCGG
TTAGCCCTAGGCGAATGGCGACAGTGGTTGGAGGGGGCGACCGTTCCTTTTGTCGTTTGG
ACTGACCATAGGAACCTTGAGTACATCCGTTCTGCCAAACGACTTAATGCGCGTCAGGCG
CGTTGGGCGCTGTTTTTCGCTCGTTTCGAGTTCGTGATTTCTTATCGTCCGGGTTCTAAG
AACACCAAGCCTGATGCTTTGTCTCGTCTCTTCAGTTCTTCAGTAGCCTCCACTGACCCC
GAGGGGATTCTCCCTGAGGGGCGTGTTGTCGGGTTGACTGTCTGGGGAATTGAGAGGCAG
GTAAAGCAAGCACTCACTCAAACTCCGTCGCCGCGCGCTTGTCCTAGGAACCTTCTTTTC
GTTCCCGTTCCTACTCGTCTGGCCGTTCTTCAGTGGGCTCACTCTGCCAAGTTAGCCGGC
CACCCTGGCGTTCGGGGTACGCTTGCTTCCATTCGCCAGCGTTTCTGGTGGCCCACCCGG
GAGCATGACACGCGTCGTTTCGTGGCTGCTTGTTCGGTCTGCGCGCAGACTAAGTCCGGT
AACTCTCCTCCTGCCGGCCGTCTCAGGCCGCTTCCTATTCCCTCTCGACCGTGGTCTCAC
ATCGCCTTAGATTTTGTCACCGGACTGCCTTCGTCAGCGGGGAAGACTGTTATTCTTACG
GTTGTCGATAGGTTCTCTAAGGCGGCTCATTTCATTCCCCTTGCTAAGCTTCCTTCTGCT
AAAGAGACGGCACAAATCATCATCGAGAATGTTTTCAGAATTCATGGCCTTCCGTCAGAC
GTCGTTTCGGACAGAGGTCCGCAATTCACGTCTCAATTTTGGAGGGAGTTTTGCCGTTTG
ATTGGGGCTTCCGTCAGTCTCTCTTCCGGCTTTCACCCCCAGTCTAACGGTCAAGCAGAA
CGGGCCAATCAGACTATTGGTCGCATCTTACGCAGTCTTTCTTTTCGCAACCCTGCGTCT
TGGTCAGAACAGCTCCCCTGGGCAGAATACGCCCACAACTCGCTTCCTTCGTCTGCGACC
GGGCTATCTCCTTTTCAGAGTAGCCTCGGGTACCAGCCTCCGTTGTTCTCATCTCAGTTC
GCCGAGTCCAGCGTCCCCTCCGCTCAGGCTTTTGTCCAACGTTGCGAGCGCACCTGGAAG
AGGGTCAGGTCTGCACTTTGCCGTTATAGGGCGCAGACTGTGAGAGCTGCTAATAAGCGT
AGAACTAAGAGCCCTAGATATTGTCGCGGTCAGAGAGTTTGGCTCTCCACTCAGAACCTT
CCCCTTAAGACGGCTTCTCGCAAGTTGACCCCGCGGTTCATTGGTCCATTCCGTATCTCT
CAGGTCATTAATCCTGTCGCAGTGCGACTTCTTCTTCCGCGATATCTTCGTCGCGTCCAC
CCGGTCTTCCATGTCTCCTGTGTTAAGCCCGTTCTTCGCGCCCCCGCTCGTCTTCCCCCC
CCCCCCCCCATCCTTGTCGAGGGCGCACCTATCTACAGGGTCCGTAAAATCTTGGACATG
CGTCCTCGGGGCCGTGGTCATCAGTACCTAGTTGACTGGGAGGGGTACGGTCCTGAGGAG
AGGAGTTGGGTTCCCTCTCGGGACGTGCTGGACCGTGCGCTGATTGATGATTTCCTCCGT
TGCCGCCAGGTTTCCTCCTCGAGTGCGCCAGGAGGCGCTCGGTGAGTGGGGGGGTACTGT
CATGTACTGTCATGTTGTCTTGTCTCTGTCCTTTCCCTTCACCCTGTCTCCCTCTGCTGG
TCGTGTTAGGTTACCTTTTCTCCCCCGCTTTCCCCCAGCTGTCCCTTGTCTCCTCTAACT
ACCCATTCACCCCGTTCCCCACCTGTTCCCTTTTTCCCTCTGATTAGGTCCCTATATCTC
TCTCTGTTTCTGCTCCTGTCCTTGTCGGATTCTTGTTTGTTTGTGTCATTCATGCCTGAA
CCAGACTGTCGTCATGTTTGCTGTAACCTTGTCCTGTCCTGTCGGAATCTGCCGGTCCAT
CTGAGCCTACCTATGTTTGGTAATTAAAGAAGCTCTGTTTAAGTTGATTCGCTTTTGGGT
CCTCATTCACGCACCGTAACAAACGTTCCCT
>unclassified TE, rnd-1_family-93#Unknown ( RepeatScout Family Size = 1209, Final Multiple Alignment Size = 100, Localized to 1731 out of 3003 contigs )
TTAACCTGTTGGATCTCTAGGGGCGCTATTTCATTTTTGGATAAAAAACG
TTCCCGTTTTAAGCGCGATATTTTGTCACGAAAAGATGCTCGACTATGCA
TATNNTTGACAGCTTTGGAAAGAAAACACTCTGAAGTTTCAGAATCTGCA
AAGATNTTGTCTGTGAGTGCCCCAGAACTCATTCTACAGGCGAAACCAAG
ATGATGCGTCAANCAGGAATTAGCAGAATTTCTGAAGCTCTGTTTTCCAN
TGTCTCCTTATATGGCTGTGAATGCGCNAGGAATGAGCCTACACTTTCTG
TCGTTTCCCCAAGGTGTCNGCAGCATTGTGACGTATTTGTAGGCATATCA
TTGGAAGATTGACCATAAGAGACTACATTTTCCAGGTGTCCGCCCGGTGT
CCTGCGTCGAAATCGGTGCGCAATCGCCAGCTGCGNGTATTTTTCCATTT
GATTCAGGGGAGAAACCACGCTTCCACGAACGATGTATCATCGAAGAGAT
ATGTGAAAAACACCTTGAGGATTGATTCTAAACAACGTTTGCCATGTTTT
CAGTCGATATTATGGAGTTAATTTGGAAAAAAGTTCGCGTTTTGAGGACT
GAATTTTCGGGTTTTTTTTGGTAGCCAAACGTGATGTACAAAACGGAGCT
ATTTCTAATACACAAANAATCTTTTTGGAAAAACTGAGCATCTGCTATCT
AACTGAGAGTCTCCTCATTGAAAACATCNGAAGTTCTTCAAAGGTAAATN
ATTTTATTTGAAGGCTTTTATGTTTTTGTTGAAATGTTGCGTGCTGGATG
CTAACGCTAATGCTAACGCTAAATGCTACGCTAGCTAGCTACTTTTACAC
AAATGATTGTTTTCCTATGGTTGAGAAGCATATTTTGAAAATCTGAGATG
ACAGTGTTGTTTACAAAAGGCTAAGCTTGAGAGATGGCATATTTATTTCA
TTTCATTTGCGATTTTCATGAATAGTTAACGTTGCGTTATGGTAATGAGC
TTGCTGATAGATTTACACAATCCTGGATACAGGGGTTTTTTCATAGCTAA
ACGTGACGCAGAAAACGGAGCGATTTGTCCTAAACAAATAATCTTTCAGG
AAAAACTGAACATTTGCTATCTCTGAGAGTCTCCTCATTGAAAACATCTG
AAGTTCTTCAAAGGTAAATGATTTTATTTGAATGCTTTTCTGTTTTTTTG
TGTAAATGTTGCCAGCTGAATGCTAACGCTAAATGCTACGTTAGCCATCA
ATACTGTTACACAAATGCTTGTTTTGCAATGGTTGAGAAGCATATTTTGA
AAATCTGAGATGACAGTGTTGTTAACAAAAGGCTAAGCTTGAGAGCTAGC
ATATTTATTTCATTTCATTTGCGATTTTCATGAATAGTTAACGTTGCGTT
ATGGTAATGAGCTTGAGTCTGTATTCACGATCCCGGATCCGGGATGGGGA
GATCAGAAAGGTTAA
